# Supplementary material for: Age at Menopause and Risk of Developing Endometrial Cancer: A Meta-Analysis
Source: Biomed Res Int. 2019 May 29;2019:8584130. doi: 10.1155/2019/8584130 (PMC6560333; doi:10.1155/2019/8584130)
Supplement: Supplementary Materials — Table S1. Quality assessment of included case-control studies. Table S2. Quality assessment of included cohort studies. [file 8584130.f1.zip]

Archive with 2 entries (2 files):
- Table S1_BMRI_2766680.docx
- Table S2_BMRI_2766681.docx
